# Supplementary material for: The Interest of a Systematic Toxicological Analysis Combined with Forensic Advice to Improve the Judicial Investigation and Final Judgment in Drug Facilitated Sexual Assault Cases
Source: Pharmaceuticals (Basel). 2021 May 4;14(5):432. doi: 10.3390/ph14050432 (PMC8147760; doi:10.3390/ph14050432)
Supplement: Supplementary file 1 [file pharmaceuticals-14-00432-s001.zip]

Archive with 1 entries (1 files):
- pharmaceuticals-1170694-supplementary.pdf
